# Supplementary material for: Game‐related behaviors among children and adolescents after school closure during the COVID‐19 pandemic: A cross‐sectional study
Source: PCN Rep. 2022 Aug 29;1(3):e37. doi: 10.1002/pcn5.37 (PMC11114390; doi:10.1002/pcn5.37)
Supplement: Supplementary file 1 — Supporting information. [file PCN5-1-e37-s001.xlsx]

## Sheet: S_Table 1
Supplementary Table 1 Summary of participants by school grade
School grade	n
Elementary school
Fourth grade	569
Fifth grade	581
Sixth grade	544
Junior high school
First grade	761
Second grade	779
Third grade	45
High school
First grade	841
Second grade	892
Total	5012

## Sheet: S_Table 2
Supplementary Table 2. Summary of the percentage of missing values in the questionnaire
	PGD (%; n=282)	control (%; n=3766)
School grade	0 (0.0)	0 (0.0)
Sex	11 (3.9)	115 (3.1)
School avoidance or absenteeism	3 (1.1)	45 (1.2)
Starting age of gameplay	1 (0.4)	56 (1.5)
Game playing time; weekdays	2 (0.7)	35 (0.9)
Game playing time; holidays	3 (1.1)	41 (1.1)
Amount of money spent on games (per month)	3 (1.1)	41 (1.1)
Three questions related to COVID-19	10 (3.5)	300 (8.0)
YDQ	27 (9.6)	703 (18.7)
SDQ	20 (7.1)	279 (7.4)
PGD=Potential gaming disorder; YDQ=Young’s Diagnostic Questionnaire for Internet Addiction; SDQ=Strengths and Difficulties Questionnaire.

## Sheet: S_Table 3
Supplementary Table 3. Summary of samples used for logistic regression
	n	％
Samples used for logistic regression analysis	2686	66.4
Samples that contained missing values	1362	33.6
Total	4048	100

## Sheet: S_Table 4
Supplementary Table 4. Summary of the correlation matrix of independent variables
	Constant	School grade	Male sex	Starting age of gameplay	SDQ.ES	SDQ.CP	SDQ.HI	SDQ.PP	SDQ.PB	School avoidance or absenteeism	Amount of money spent on games	Amount of money paid for games during the COVID-19 pandemic	Time spent on games during the COVID-19 pandemic	Anxiety related to COVID-19	Time spent on games on holidays	Time spent on games on weekdays	YDQ
Constant	1	−0.414	−0.070	−0.702	−0.063	−0.047	−0.016	−0.024	−0.005	−0.130	−0.123	−0.148	0.089	−0.096	−0.262	−0.039	−0.091
School grade		1	−0.023	0.19	−0.108	0.175	−0.038	−0.062	0.07	0.046	−0.177	−0.063	0.074	0.131	0.029	−0.025	−0.090
Male sex			1	−0.068	0.201	−0.033	−0.118	−0.076	−0.006	0.174	−0.300	0.043	−0.034	−0.039	−0.080	−0.120	0.145
Starting age of gameplay				1	−0.006	−0.022	0.026	−0.010	−0.064	−0.055	−0.065	−0.028	−0.019	0.039	−0.004	0.001	0.02
SDQ.ES					1	−0.143	−0.162	−0.182	0.071	−0.119	−0.039	0.031	0.08	−0.158	0.061	−0.030	−0.043
SDQ.CP						1	−0.315	−0.040	−0.082	−0.019	0.024	0.043	−0.102	0.004	−0.015	−0.042	−0.151
SDQ.HI							1	−0.001	−0.072	−0.055	0.045	−0.040	0.026	0.041	0.016	−0.021	0.016
SDQ.PP								1	−0.099	−0.067	0.058	−0.010	0.025	−0.086	−0.008	0.029	0.005
SDQ.PB									1	−0.032	0.003	0.002	−0.040	0.077	−0.025	−0.014	0.004
School avoidance or absenteeism										1	−0.082	−0.008	−0.025	−0.034	0.007	−0.036	−0.040
Amount of money spent on games											1	0.026	−0.280	0.002	−0.108	−0.021	0.011
Amount of money paid for games during the COVID-19 pandemic												1	−0.133	−0.099	−0.168	−0.040	−0.090
Time spent on games during the COVID-19 pandemic													1	−0.062	0.034	−0.029	−0.121
Anxiety related to COVID-19														1	−0.011	−0.037	−0.025
Time spent on games on holidays															1	−0.486	−0.013
Time spent on games on weekdays																1	0.005
YDQ																	1
YDQ=Young’s Diagnostic Questionnaire for Internet Addiction; SDQ=Strengths and Difficulties Questionnaire; ES=emotional symptoms; CP=conduct problems; HI=hyperactivity/inattention; PP=peer problems; PB=prosocial behavior.

## Sheet: S_Table 5
Supplementary Table 5. Summary of the percentage of PGD groups by school grade
School grade	PGD	Control	PGD (%)
Elementary school (n=1495)	109	1386	7.3
Junior high school (n=1267)	95	1172	7.5
High school (n=1286)	78	1208	6.1
Total	282	3766	7
PGD=potential gaming disorder.

## Sheet: S_Table 6
Supplementary Table 6. Summary of the percentage of PGD groups by sex
Sex	PGD	Control	PGD (%)
Male (n=2195)	177	2018	8.1
Female (n=1649)	88	1561	5.3
Sex not indicated (n=78)	6	72	7.7
Total	271	3651	6.9
PGD=potential gaming disorder.

## Sheet: S_Table 7
Supplementary Table 7. Summary of school avoidance or absenteeism
School avoidance or absenteeism	PGD (%)	Control (%)
Yes	170 (60.9)	1397 (37.5)
No	109 (39.1)	2324 (62.5)
Total	279	3721
PGD=potential gaming disorder.

## Sheet: S_Table 8
Supplementary Table 8. Summary of game playing time
Weekdays	PGD (%)	Control (%)
0	8 (2.9)	441 (11.8)
30 min or less	9 (3.2)	477 (12.8)
1 hour or less	36 (12.9)	796 (21.3)
2 hours or less	73 (26.1)	1016 (27.2)
3 hours or less	71 (25.4)	580 (15.5)
4 hours or less	42 (15.0)	267 (7.2)
6 hours or less	27 (9.6)	112 (3.0)
More than 6 hours	14 (5.0)	42 (1.1)
Total	280	3731
Holidays	PGD (%)	Control (%)
0	0 (0.0)	86 (2.3)
30 min or less	4 (1.4)	331 (8.9)
1 hour or less	2 (0.7)	393 (10.6)
2 hours or less	19 (6.8)	705 (18.9)
3 hours or less	44 (15.8)	733 (19.7)
4 hours or less	50 (17.9)	628 (16.9)
6 hours or less	57 (20.4)	467 (12.5)
More than 6 hours	103 (36.9)	382 (10.3)
Total	279	3725
PGD=potential gaming disorder.

## Sheet: S_Table 9
Supplementary Table 9. Summary of the amount of money spent on games (per month)
	PGD (%)	Control (%)
I've never paid for games	115 (41.2)	2450 (65.8)
Less than $10	56 (20.1)	602 (16.2)
$10 to a few hundred dollars	101 (36.2)	655 (17.6)
More	7 (2.5)	18 (0.5)
Total	279	3725
PGD=potential gaming disorder.
100 JPY=1 USD.

## Sheet: S_Table 10
Supplementary Table 10. Summary of starting age of gameplay
	PGD (%)	Control (%)
Before elementary school	88 (31.5)	600 (16.2)
Lower elementary school grades	129 (46.2)	1737 (46.8)
Upper elementary school grades	62 (22.2)	1317 (35.5)
I don't play games	0 (0.0)	56 (1.5)
Total	279	3710
PGD=potential gaming disorder.

[truncated: 1 more sheets: S_Table 11]
